# Supplementary material for: MicroRNA-200, associated with metastatic breast cancer, promotes traits of mammary luminal progenitor cells
Source: Oncotarget. 2017 Sep 7;8(48):83384–406. doi: 10.18632/oncotarget.20698 (PMC5663523; doi:10.18632/oncotarget.20698)
Supplement: Supplementary file 2 [file oncotarget-08-83384-s002.xlsx]

## Sheet: Sheet1
Supplementary Table 1: Clinicopathological features of cases used for miR microarray screening
Patient ID	Group	Age	Histological subtype	Grade	Tumor size (mm)	Estrogen receptor	Progesterone receptor	c-erb B2/neu	Metastatic location
1	PNM	69	IDC	2	15	POS	NEG	NEG
2	PNM	70	IDC	2	14	POS	NEG	NEG
3	PNM	53	IDC	3	25	POS	NEG	NEG
4	PNM	69	IDC	2	12	POS	POS	NEG
5	PNM	59	IDC	3	14	POS	POS	NEG
6	PNM	74	IDC	2	22	POS	POS	NEG
7	PNM	62	IDC	2	11	POS	POS	NEG
8	PNM	73	IDC	2	17	POS	POS	NEG
9	PNM	84	IDC	2	10	POS	POS	NEG
10	PNM	56	IDC	2	13	POS	POS	NEG
11	PNM	64	IDC	3	26	POS	POS	NEG
12	PNM	80	IDC	2	38	POS	POS	NEG
13	PNM	59	IDC	2	12	POS	NEG	NEG
14	PNM	70	IDC	2	20	POS	POS	NEG
15	PNM	61	IDC	2	17	POS	POS	NEG
16	PNM	83	IDC	3	30	POS	POS	NEG
17	PNM	61	IDC	2	30	POS	POS	NEG
18	PNM	77	IDC	2	9	POS	POS	NEG
19	PNM	52	IDC	2	35	POS	POS	NEG
20	PNM	75	IDC	2	17	POS	NEG	NEG
21	PM	51	IDC	3	26	POS	NEG	NEG
22	PM	39	IDC	2	35	POS	POS	NEG
23	PM	34	IDC	3	20	POS	POS	NEG
24	PM	48	IDC	2	20	POS	POS	NEG
25	PM	77	IDC	2	27	POS	NEG	NEG
26	PM	84	IDC	3	31	POS	POS	NEG
27	PM	60	IDC	2	19	POS	NEG	NEG
28	PM	75	IDC	3	60	POS	POS	NEG
29	PM	57	IDC	2	15	POS	POS	POS
30	PM	59	IDC	2	18	POS	POS	NEG
31	PM	43	IDC	2	21	POS	POS	NEG
32	PM	41	IDC	2	40	POS	POS	NEG
33	PM	61	IDC	3	18	POS	POS	NEG
34	PM	45	IDC	3	50	POS	POS	NEG
35	PM	71	IDC	2	30	POS	POS	NEG
36	PM	50	IDC	3	55	POS	POS	NEG
37	PM	40	IDC	2	60	POS	NEG	NEG
38	PM	48	IDC	2	10	POS	POS	NEG
39	PM	52	IDC	3	24	POS	NEG	NEG
40	PM	40	IDC	3	30	POS	POS	NEG
41	DM	72	IDC			POS	NEG	NEG	pleura
42	DM	70	IDC			POS	NEG	NEG	pleura
43	DM	65	IDC			POS	POS	POS	lung
44	DM	58	IDC			POS	NEG	N/A	lung
45	DM	57	IDC			POS	POS	NEG	brain
46	DM	54	IDC			POS	POS	N/A	pleura
47	DM	68	IDC			POS	POS	N/A	trachea
48	DM	35	IDC			N/A	N/A	N/A	pleura
48	DM	35	IDC			N/A	N/A	N/A	liver
49	DM	69	IDC			POS	NEG	N/A	epicranial
50	DM	40	IDC			POS	POS	POS	peritoneum
51	DM	55	IDC			POS	POS	N/A	pleura
52	DM	42	IDC			POS	NEG	POS	lung
53	DM	48	IDC			N/A	N/A	N/A	liver
54	DM	71	IDC			N/A	NEG	N/A	lung
55	DM	64	IDC			POS	NEG	2+	brain
56	DM	47	Mixed			POS	NEG	NEG	ovary
57	DM	66	IDC			POS	POS	2+	scalp
58	DM	60	IDC			POS	POS	2+	lung
59	DM	46	IDC			POS	POS	2+	lung
60	DCIS	48	IDC	2	7	POS	NEG
61	DCIS	40	IDC	2	15	POS	POS
38	DCIS	48	IDC	2	7	POS	POS
62	DCIS	52	IDC	3	24	POS	NEG
63	DCIS	41	ICS	2	50	POS	POS
64	DCIS	44	ICS	3	21	POS	POS
65	DCIS	52	ICS	2	25	POS	POS
66	DCIS	49	ICS	2	18	POS	POS
