# Supplementary material for: MicroRNA-200, associated with metastatic breast cancer, promotes traits of mammary luminal progenitor cells
Source: Oncotarget. 2017 Sep 7;8(48):83384–406. doi: 10.18632/oncotarget.20698 (PMC5663523; doi:10.18632/oncotarget.20698)
Supplement: Supplementary file 3 [file oncotarget-08-83384-s003.xlsx]

## Sheet: Sheet1
Supplementary Table 2: Clinical features of patients for the determination of blood miR levels
ID	Group	Age	Hystological subtype	Grade	Tumor size (mm)	Estrogen receptor	Androgen receptor	c-erb B2/neu	Metastatic location
A	N	62
B	N	59
C	N	57
D	N	59
E	N	56
F	N	51
B1	PNM	68	IC	2	9	POS	POS	NEG
B2	PNM	47	IC	2	24	POS	POS	NEG
B3	PNM	61	IC	2	22	POS	POS	NEG
B4	PNM	82	IC	1	24	POS	POS	NEG
B5	PNM	70	IC	2	14	POS	POS	POS
B6	PNM	53	IC	1	12	POS	POS	NEG
B7	PNM	52	IC	3	N/A	NEG	NEG	POS
B8	PNM	55	IC	2	32	NEG	NEG	NEG
B9	PNM	36	IC	2	6	POS	POS	NEG
B10	PNM	41	IC	3	22	POS	POS	POS
B11	PNM	49	IC	2	7	POS	POS	NEG
B12	PNM	47	IC	1	12	POS	N/A	NEG
B13	PNM	65	IC	1	6	POS	POS	NEG
B14	PNM	65	IC	2	18	POS	NEG	NEG
B15	PNM	69	IC	1	9	POS	POS	NEG
B16	PNM	54	IC	3	14	POS	NEG	NEG
B17	PNM	72	IC	3	7	NEG	NEG	NEG
B18	PNM	51	IC	2	6	POS	POS	NEG
B19	PNM	51	IC	1	12	POS	POS	NEG
B20	PNM	85	IC	1	13	POS	NEG	NEG
B21	PNM	58	IC	2	25	POS	NEG	NEG
B22	PNM	49	IC	2	7	POS	POS	NEG
B23	PNM	63	IC	2	9	POS	POS	POS
B24	PNM	53	IC	2	12	POS	POS	POS
B25	PNM	87	ICS	3	24	N/A	NEG	NEG
B26	PNM	70	IC	1	11	POS	NEG	NEG
B27	PNM	45	ICS	2	30	POS	POS	NEG
B28	PNM	57	IC	1	12	POS	POS	NEG
B29	PNM	52	IC	1	34	NEG	NEG	NEG
B30	PNM	67	MIC	2	13	POS	NEG	NEG
B31	PNM	52	IC	2	19	POS	POS	NEG
B32	PNM	51	IC	1	6	POS	POS	NEG
B33	PNM	57	IC	2	17	POS	POS	NEG
B34	PNM	37	IC	2	22	POS	POS	NEG
B35	PNM	39	CI	3	29	NEG	NEG	NEG
B36	PNM	82	IC	1	15	POS	NEG	NEG
B37	PNM	49	IC	1	17	POS	NEG	NEG
B38	PNM	60	IC	2	13	POS	POS	NEG
B39	PNM	67	LIC	2	15	POS	NEG	NEG
B40	PNM	53	IC	1	7	POS	NEG	NEG
B41	PM	59	IC	2	9	POS	POS	NEG
B42	PM	52	IC	2	>70	POS	N/A	NEG
B43	PM	52	IC	3	14	NEG	NEG	NEG
B44	PM	42	IC	2	22	POS	POS	NEG
B45	PM	55	IC	3	19	POS	POS	NEG
B46	PM	66	IC	1	33	POS	POS	POS
B47	PM	75	IC	2	17	POS	POS	NEG
B48	PM	51	IC	3	18	POS	NEG	NEG
B49	PM	65	IC	2	8	POS	POS	NEG
B50	PM	35	IC	2	21	POS	POS	NEG
B51	PM	80	IC	1	12	POS	NEG	NEG
B52	PM	56	IC	2	8	POS	POS	NEG
B53	PM	54	IC	1	13	POS	POS	NEG
B54	PM	75	IC	2	10	POS	POS	NEG
B55	PM	49	LIC	2	32	POS	POS	NEG
B56	PM	74	IC	2	27	POS	POS	NEG
B57	PM	53	IC	2	18	POS	NEG	NEG
B58	PM	61	IC	1	15	POS	POS	NEG
B59	PM	42	LIC	2	14	POS	POS	POS
B60	PM	73	IC	2	25	POS	POS	NEG
B61	PM	63	IC	2	12	NEG	NEG	NEG
B62	PM	28	IC	3	40	POS	NEG	NEG
B63	PM	43	IC	2	25	POS	POS	POS
B64	PM	38	IC	2	150	NEG	NEG	POS
B65	PM	46	IC	3	70	NEG	NEG	POS
B66	PM	33	IC	3	6	NEG	NEG	POS
B67	PM	34	IC	2	30	POS	NEG	NEG
B68	PM	32	IC	2	40	POS	POS	NEG
B69	PM	33	IC	3	26	POS	NEG	NEG
B70	DM	47	IC	2	13	POS	NEG	NEG	bone
B71	DM	56	IC	2	20	POS	POS	NEG	bone, scalp
B72	DM	53	IC	2	16	POS	POS	NEG	skin
B73	DM	51	IC	2	15	POS	POS	POS	supraclavicular
B74	DM	57	IC	3	70	NEG	NEG	POS	brain
B75	DM	55	IC	3	16	POS	POS	NEG	bone,lung, liver
B76	DM	37	IC	3	55	NEG	NEG	POS	bone, lung, liver, brain
B77	DM	37	IC	2	10	POS	NEG	NEG	lung
B78	DM	42	IC	2	13	POS	POS	NEG	bone
B79	DM	57	IC	2	16	POS	POS	NEG	lung, liver
B80	DM	69	IC	3	14	POS	POS	POS	bone, liver
B81	DM	46	IC	2	25	POS	POS	NEG	liver, peritoneum
B82	DM	71	IC	2	15	NEG	NEG	POS	liver, bone, brain
B83	DM	51	IC	2	30	POS	POS	NEG	bone, liver
